# Supplementary material for: Families Flourish: Triangulating Housing, Neighborhood, and Life Coaching for Health
Source: Int J Environ Res Public Health. 2026 May 29;23(6):724. doi: 10.3390/ijerph23060724 (PMC13299553; doi:10.3390/ijerph23060724)
Supplement: Supplementary file 1 [file ijerph-23-00724-s001.zip]

Archive with 1 entries (1 files):
- ijerph-4185907-supplementary.pdf
